# Supplementary material for: Targeting the Mannose Receptor with Functionalized Fucoidan/Chitosan Nanoparticles Triggers the Classical Activation of Macrophages
Source: Int J Mol Sci. 2023 Jun 8;24(12):9908. doi: 10.3390/ijms24129908 (PMC10298651; doi:10.3390/ijms24129908)
Supplement: Supplementary file 1 [file ijms-24-09908-s001.zip]

Archive with 1 entries (1 files):
- ijms-2428518-supplementary.pdf
